# Supplementary material for: Early Auditory Processing Predicts Efficient Working Memory Functioning in Schizophrenia
Source: Brain Sci. 2022 Feb 3;12(2):212. doi: 10.3390/brainsci12020212 (PMC8870168; doi:10.3390/brainsci12020212)
Supplement: Supplementary file 1 [file brainsci-12-00212-s001.zip]

Archive with 1 entries (1 files):
- brainsci-1555523-supplementary.pdf
